# Supplementary material for: Frequent origins of traumatic insemination involve convergent shifts in sperm and genital morphology
Source: Evol Lett. 2021 Dec 30;6(1):63–82. doi: 10.1002/evl3.268 (PMC8802240; doi:10.1002/evl3.268)
Supplement: Supplementary file 12 — Table S6. Results of PGLS analysis of states indicating reciprocal copulation versus hypodermic insemination on sperm length. All predictors were binary, with the reference level being the state indicating hypodermic insemination. [file EVL3-6-63-s012.xlsx]

## Sheet: Legend
Tab S6. Results of PGLS analysis of states indicating reciprocal copulation versus hypodermic insemination on sperm length. For each model the last column first shows the Rpred^2 value for the entier model and then the Rpred^2 value for the trait data after removal of the effect of the phylogeny.
All predictors were binary, with the reference level being the state indicating hypodermic insemination.
Tab A: PGLS models with only the categorical traits as predictors
Tab B: PGLS model with the categorical predictors and body size as a covariate

## Sheet: Tab A
Predictor	Phylogeny	Variable	N	λ	Est.	SE	t	P	R2pred
Received sperm location	H-IQ-TREE	Intercept	73	0.82	1.67	0.04	41.67	<0.001	0.66
		β			0.2	0.04	5.4	<0.001	0.31
	H-ExaBayes	Intercept	73	0.83	1.67	0.04	41.68	<0.001	0.66
		β			0.2	0.04	5.37	<0.001	0.31
	C-IQ-TREE	Intercept	94	0.72	1.68	0.03	49.93	<0.001	0.54
		β			0.19	0.04	5.21	<0.001	0.16
Bristle state	H-IQ-TREE	Intercept	91	0.7	1.67	0.04	46.06	<0.001	0.64
		β			0.18	0.03	5.5	<0.001	0.23
	H-ExaBayes	Intercept	91	0.7	1.67	0.04	46.03	<0.001	0.64
		β			0.18	0.03	5.46	<0.001	0.23
	C-IQ-TREE	Intercept	116	0.69	1.67	0.03	55.97	<0.001	0.6
		β			0.18	0.03	6.14	<0.001	0.21
Antrum state	H-IQ-TREE	Intercept	91	0.79	1.68	0.04	47.09	<0.001	0.71
		β			0.23	0.03	6.58	<0.001	0.37
	H-ExaBayes	Intercept	91	0.79	1.68	0.04	47.02	<0.001	0.71
		β			0.23	0.03	6.54	<0.001	0.36
	C-IQ-TREE	Intercept	116	0.74	1.67	0.03	58.31	<0.001	0.65
		β			0.21	0.03	7.22	<0.001	0.3
Inferred mating syndrome	H-IQ-TREE	Intercept	88	0.85	1.68	0.04	46.41	<0.001	0.71
		β			0.22	0.03	6.98	<0.001	0.37
	H-ExaBayes	Intercept	88	0.86	1.68	0.04	46.38	<0.001	0.71
		β			0.22	0.03	6.95	<0.001	0.36
	C-IQ-TREE	Intercept	110	0.8	1.67	0.03	56.93	<0.001	0.66
		β			0.21	0.03	7.13	<0.001	0.29

## Sheet: Tab B
Predictor	Phylogeny	Variable	N	λ	Est.	SE	t	P	R2pred
Received sperm location	H-IQ-TREE	Intercept	73	0.85	1.16	0.34	3.4	0.001	0.68
		Received sperm location			0.21	0.04	5.63	<0.001	0.36
		body size (log(sqrt(um))			0.2	0.13	1.52	0.13
	H-ExaBayes	Intercept	73	0.85	1.16	0.34	3.4	0.001	0.68
		Received sperm location			0.21	0.04	5.6	<0.001	0.35
		body size (log(sqrt(um))			0.2	0.13	1.53	0.13
	C-IQ-TREE	Intercept	94	0.73	1.36	0.3	4.53	<0.001	0.55
		Received sperm location			0.19	0.04	5.21	<0.001	0.17
		body size (log(sqrt(um))			0.12	0.11	1.06	0.29
Bristle state	H-IQ-TREE	Intercept	91	0.72	1.23	0.29	4.23	<0.001	0.65
		Bristle state			0.18	0.03	5.54	<0.001	0.25
		body size (log(sqrt(um))			0.17	0.11	1.56	0.12
	H-ExaBayes	Intercept	91	0.72	1.23	0.29	4.25	<0.001	0.65
		Bristle state			0.18	0.03	5.5	<0.001	0.25
		body size (log(sqrt(um))			0.17	0.11	1.57	0.12
	C-IQ-TREE	Intercept	116	0.7	1.35	0.25	5.31	<0.001	0.61
		Bristle state			0.17	0.03	6.09	<0.001	0.22
		body size (log(sqrt(um))			0.12	0.1	1.27	0.21
Antrum state	H-IQ-TREE	Intercept	91	0.82	1.12	0.28	4.04	<0.001	0.72
		Antrum state			0.23	0.03	6.84	<0.001	0.41
		body size (log(sqrt(um))			0.21	0.1	2.03	0.046
	H-ExaBayes	Intercept	91	0.82	1.12	0.28	4.05	<0.001	0.72
		Antrum state			0.23	0.03	6.8	<0.001	0.4
		body size (log(sqrt(um))			0.21	0.1	2.03	0.045
	C-IQ-TREE	Intercept	116	0.75	1.22	0.24	5	<0.001	0.66
		Antrum state			0.22	0.03	7.37	<0.001	0.32
		body size (log(sqrt(um))			0.17	0.09	1.87	0.06
Inferred mating syndrome	H-IQ-TREE	Intercept	88	0.87	1.1	0.28	3.96	<0.001	0.73
		Inferred mating syndrome			0.22	0.03	7.29	<0.001	0.41
		body size (log(sqrt(um))			0.22	0.1	2.12	0.04
	H-ExaBayes	Intercept	88	0.88	1.1	0.28	3.98	<0.001	0.72
		Inferred mating syndrome			0.22	0.03	7.26	<0.001	0.4
		body size (log(sqrt(um))			0.22	0.1	2.12	0.04
	C-IQ-TREE	Intercept	110	0.81	1.22	0.25	4.82	<0.001	0.67
		Inferred mating syndrome			0.21	0.03	7.29	<0.001	0.31
		body size (log(sqrt(um))			0.17	0.1	1.76	0.08
