# Supplementary material for: Frequent origins of traumatic insemination involve convergent shifts in sperm and genital morphology
Source: Evol Lett. 2021 Dec 30;6(1):63–82. doi: 10.1002/evl3.268 (PMC8802240; doi:10.1002/evl3.268)
Supplement: Supplementary file 13 — Table S7. Results from PGLS correlating the first principal components of a phylogenetically corrected principal component analysis (pPCA) analysis including five stylet traits with the first principal component of a pPCA analysis including four antrum traits. Analysis was performed across all species and restricted to the reciprocal mating syndrome. Also given are pPCA loadings and results for all three phylogenies. [file EVL3-6-63-s001.xlsx]

## Sheet: Legend
Tab S7. Results from PGLS correlating the first principal components of a phylogenetically corrected principal component analysis (pPCA) analysis including five stylet traits with the first principal component of a pPCA analysis including four antrum traits.
Analysis was performed across all species and restricted to the reciprocal mating syndrome. Also given are pPCA loadings and results for all three phylogenies.
Morphological variables
ant_thickness	ant_thickness(0=Antrum wall very thin only visible when an egg is present, 1=Thin wall structure visible without egg present, 2=clear thickening, 3=strong thickening)
ant_cellular_valve	ant_cellular_valve(0=No clear anterior thickening of antrum, 1= clear anterior thickening of antrum, 2=thickening extends far anterior)
ant_chambers	ant_chambers(0=one simple chamber,1=elaborated chamber and/or vagina, 2=multiple chambers)
No_openings	No_openings(1,2) number of female genital pores
sty_avg_um_mean	stylet length (logum)
wt_um_mean	width proximal stylet opening (logum)
wb_um_mean	width distal stylet opening (logum)
sty_curveSum_avg_mean	curviness of stylet
delta_e_um_log_mean	asymetry of distal thickening (logum)

## Sheet: PGLS
Predictor	Phylogeny	N	λ	Variable	Est.	SE	t	P	R2pred
All species
Antrum PC1	H-IQ-TREE	96	0.36	Intercept	-0.03	2.59	-0.01	0.99	0.58
				β	-0.63	0.09	-7.33	<0.001	0.32
	H-ExaBayes	96	0.37	Intercept	-0.03	2.61	-0.01	0.99	0.57
				β	0.63	0.09	7.24	<0.001	0.32
	C-IQ-TREE	120	0.3	Intercept	0.15	2.29	0.07	0.95	0.55
				β	0.65	0.09	7.43	<0.001	0.27
Reciprocal species
Antrum PC1	H-IQ-TREE	55	0.23	Intercept	-6.14	3.89	-1.58	0.12	0.16
				β	-0.44	0.18	-2.4	0.02	0.09
	H-ExaBayes	55	0.23	Intercept	-6.33	3.9	-1.62	0.11	0.15
				β	0.44	0.18	2.42	0.02	0.09
	C-IQ-TREE	71	0.22	Intercept	6.74	3.08	2.19	0.03	0.16
				β	0.46	0.16	2.83	0.006	0.1

## Sheet: ANTRUM H-IQ-TREE
sci name short	anPC1	anPC2	anPC3	anPC4	lambda
M. sp. 1	-7.17761	-2.43994	-0.203186	-2.19526	0.39
M. sp. 2	8.71411	7.63011	4.523	4.21471	0.39
M. sp. 3	3.72609	5.75502	4.92936	-2.09113	0.39
M. sp. 4	8.71411	7.63011	4.523	4.21471	0.39
M. janickei	20.5218	10.8377	2.59969	-6.20308	0.39
M. sp. 9	-7.17761	-2.43994	-0.203186	-2.19526	0.39
M. sp. 22	-7.17761	-2.43994	-0.203186	-2.19526	0.39
M. sp. 34	-7.17761	-2.43994	-0.203186	-2.19526	0.39
M. sp. 35	-2.18959	-0.564849	-0.609552	4.11058	0.39
M. sp. 36	20.4981	1.40549	-10.4014	-4.21743	0.39
M. sp. 37	14.6061	4.5178	-2.93922	-0.0013591	0.39
M. sp. 38	-7.17761	-2.43994	-0.203186	-2.19526	0.39
M. sp. 39	-7.17761	-2.43994	-0.203186	-2.19526	0.39
M. sp. 42	25.4861	3.28058	-10.8078	2.08841	0.39
M. sp. 43	25.4861	3.28058	-10.8078	2.08841	0.39
M. sp. 45	-7.17761	-2.43994	-0.203186	-2.19526	0.39
M. sp. 46	7.78645	3.18533	-1.42228	16.7223	0.39
M. sp. 47	-7.17761	-2.43994	-0.203186	-2.19526	0.39
M. sp. 48	-2.18959	-0.564849	-0.609552	4.11058	0.39
M. sp. 49	-7.17761	-2.43994	-0.203186	-2.19526	0.39
M. sp. 50	-7.17761	-2.43994	-0.203186	-2.19526	0.39
M. sp. 54	7.78645	3.18533	-1.42228	16.7223	0.39
M. sp. 55	-7.17761	-2.43994	-0.203186	-2.19526	0.39
M. sp. 56	25.4861	3.28058	-10.8078	2.08841	0.39
M. sp. 57	19.5941	6.39289	-3.34559	6.30448	0.39
M. sp. 58	25.4861	3.28058	-10.8078	2.08841	0.39
M. sp. 59	19.5941	6.39289	-3.34559	6.30448	0.39
M. sp. 60	8.71411	7.63011	4.523	4.21471	0.39
M. sp. 61	14.6061	4.5178	-2.93922	-0.0013591	0.39
M. sp. 62	-7.17761	-2.43994	-0.203186	-2.19526	0.39
M. sp. 63	-7.17761	-2.43994	-0.203186	-2.19526	0.39
M. sp. 64	-7.17761	-2.43994	-0.203186	-2.19526	0.39
M. sp. 65	25.4861	3.28058	-10.8078	2.08841	0.39
M. sp. 66	2.79843	1.31024	-1.01592	10.4164	0.39
M. sp. 67	8.71411	7.63011	4.523	4.21471	0.39
M. sp. 68	20.4981	1.40549	-10.4014	-4.21743	0.39
M. sp. 69	8.71411	7.63011	4.523	4.21471	0.39
M. sp. 70	25.4861	3.28058	-10.8078	2.08841	0.39
M. sp. 71	20.5218	10.8377	2.59969	-6.20308	0.39
M. sp. 72	20.5218	10.8377	2.59969	-6.20308	0.39
M. sp. 74	31.4018	9.60045	-5.26889	-4.1133	0.39
M. sp. 75	8.71411	7.63011	4.523	4.21471	0.39
M. sp. 76	8.69041	-1.80207	-8.47813	6.20036	0.39
M. sp. 77	14.6298	13.95	10.0619	-1.98701	0.39
M. sp. 78	-7.17761	-2.43994	-0.203186	-2.19526	0.39
M. sp. 80	-7.17761	-2.43994	-0.203186	-2.19526	0.39
M. sp. 81	-7.17761	-2.43994	-0.203186	-2.19526	0.39
M. sp. 82	38.1414	-27.6827	11.7318	2.73756	0.39
M. sp. 83	8.69041	-1.80207	-8.47813	6.20036	0.39
M. cliftonense	8.71411	7.63011	4.523	4.21471	0.39
M. sp. 85	14.6298	13.95	10.0619	-1.98701	0.39
M. sp. 86	8.71411	7.63011	4.523	4.21471	0.39
M. sp. 89	2.79843	1.31024	-1.01592	10.4164	0.39
M. sp. 90	8.71411	7.63011	4.523	4.21471	0.39
M. sp. 92	-7.17761	-2.43994	-0.203186	-2.19526	0.39
M. sp. 93	-7.17761	-2.43994	-0.203186	-2.19526	0.39
M. mirumnovem	8.71411	7.63011	4.523	4.21471	0.39
M. sp. 95	-7.17761	-2.43994	-0.203186	-2.19526	0.39
M. sp. 96	13.7021	9.5052	4.11663	10.5205	0.39
M. sp. 98	13.7021	9.5052	4.11663	10.5205	0.39
M. sp. 100	-7.17761	-2.43994	-0.203186	-2.19526	0.39
M. sp. 101	19.6178	15.8251	9.65555	4.31883	0.39
M. sp. 102	-2.18959	-0.564849	-0.609552	4.11058	0.39
M. sp. 103	14.6298	13.95	10.0619	-1.98701	0.39
M. sp. 104	-7.17761	-2.43994	-0.203186	-2.19526	0.39
M. sp. 105	-7.17761	-2.43994	-0.203186	-2.19526	0.39
M. sp. 106	-2.18959	-0.564849	-0.609552	4.11058	0.39
M. sp. 108	25.5098	12.7128	2.19333	0.102766	0.39
M. sp. 112	8.71411	7.63011	4.523	4.21471	0.39
M. axi	8.71411	7.63011	4.523	4.21471	0.39
M. balticum	19.6178	15.8251	9.65555	4.31883	0.39
M. clavituba	25.5098	12.7128	2.19333	0.102766	0.39
M. curvituba	19.5941	6.39289	-3.34559	6.30448	0.39
M. distinguendum	-2.18959	-0.564849	-0.609552	4.11058	0.39
M. finnlandense	-7.17761	-2.43994	-0.203186	-2.19526	0.39
M. gabriellae	-7.17761	-2.43994	-0.203186	-2.19526	0.39
M. gieysztori	21.3457	-32.7654	14.0615	6.8495	0.39
M. hamatum	14.5824	-4.91438	-15.9404	1.98429	0.39
M. hystrix	-7.17761	-2.43994	-0.203186	-2.19526	0.39
M. hystricinum	-7.17761	-2.43994	-0.203186	-2.19526	0.39
M. hystricinum a	-7.17761	-2.43994	-0.203186	-2.19526	0.39
M. hystricinum c	-7.17761	-2.43994	-0.203186	-2.19526	0.39
M. hystricinum d	-7.17761	-2.43994	-0.203186	-2.19526	0.39
M. karlingi	20.5218	10.8377	2.59969	-6.20308	0.39
M. lignano	14.6298	13.95	10.0619	-1.98701	0.39
M. longituba	14.6061	4.5178	-2.93922	-0.0013591	0.39
M. minutum	13.7021	9.5052	4.11663	10.5205	0.39
M. mystrophorum	14.6061	4.5178	-2.93922	-0.0013591	0.39
M. paradoxum	33.1534	-29.5578	12.1382	-3.56828	0.39
M. poznaniense	14.6061	4.5178	-2.93922	-0.0013591	0.39
M. pusillum	-7.17761	-2.43994	-0.203186	-2.19526	0.39
M. quiritium	8.71411	7.63011	4.523	4.21471	0.39
M. retortum	20.5218	10.8377	2.59969	-6.20308	0.39
M. rostratum	-7.17761	-2.43994	-0.203186	-2.19526	0.39
M. rubrocinctum	-7.17761	-2.43994	-0.203186	-2.19526	0.39
M. spirale	14.6061	4.5178	-2.93922	-0.0013591	0.39
M. tenuicauda	7.78645	3.18533	-1.42228	16.7223	0.39
M. tuba	13.7021	9.5052	4.11663	10.5205	0.39

## Sheet: ANTRUM LOADINGS H-IQ-TREE
var	PC1	PC2	PC3	PC4
ant_thickness	0.842689	0.233527	-0.0377038	0.483651
ant_cellular_valve	0.688236	0.542021	0.353903	-0.327562
ant_chambers	0.757887	-0.295122	-0.527155	-0.246207
No_openings	0.43809	-0.790158	0.428514	0.0102019
Eigenvalue	1.95011	1.05977	0.588186	0.401937
Var explained	48.7527	26.4942	14.7046	10.0484
Cummulative variance	48.7527	75.2469	89.9516	100

## Sheet: ANTRUM H-ExaBayes
sci name short	anPC1	anPC2	anPC3	anPC4	lambda
M. sp. 1	6.98878	-2.46487	-0.339187	-2.09567	0.4
M. sp. 2	-9.05427	7.6826	4.43906	4.32945	0.4
M. sp. 3	-4.02032	5.77997	4.81621	-2.03179	0.4
M. sp. 4	-9.05427	7.6826	4.43906	4.32945	0.4
M. janickei	-20.9251	10.8805	2.46197	-6.13819	0.4
M. sp. 9	6.98878	-2.46487	-0.339187	-2.09567	0.4
M. sp. 22	6.98878	-2.46487	-0.339187	-2.09567	0.4
M. sp. 34	6.98878	-2.46487	-0.339187	-2.09567	0.4
M. sp. 35	1.95483	-0.562232	-0.716332	4.26557	0.4
M. sp. 36	-20.8456	1.394	-10.5802	-4.01112	0.4
M. sp. 37	-14.9499	4.5383	-3.07057	0.159162	0.4
M. sp. 38	6.98878	-2.46487	-0.339187	-2.09567	0.4
M. sp. 39	6.98878	-2.46487	-0.339187	-2.09567	0.4
M. sp. 42	-25.8795	3.29663	-10.9574	2.35011	0.4
M. sp. 43	-25.8795	3.29663	-10.9574	2.35011	0.4
M. sp. 45	6.98878	-2.46487	-0.339187	-2.09567	0.4
M. sp. 46	-8.11308	3.24304	-1.47062	16.988	0.4
M. sp. 47	6.98878	-2.46487	-0.339187	-2.09567	0.4
M. sp. 48	1.95483	-0.562232	-0.716332	4.26557	0.4
M. sp. 49	6.98878	-2.46487	-0.339187	-2.09567	0.4
M. sp. 50	6.98878	-2.46487	-0.339187	-2.09567	0.4
M. sp. 54	-8.11308	3.24304	-1.47062	16.988	0.4
M. sp. 55	6.98878	-2.46487	-0.339187	-2.09567	0.4
M. sp. 56	-25.8795	3.29663	-10.9574	2.35011	0.4
M. sp. 57	-19.9839	6.44093	-3.44772	6.5204	0.4
M. sp. 58	-25.8795	3.29663	-10.9574	2.35011	0.4
M. sp. 59	-19.9839	6.44093	-3.44772	6.5204	0.4
M. sp. 60	-9.05427	7.6826	4.43906	4.32945	0.4
M. sp. 61	-14.9499	4.5383	-3.07057	0.159162	0.4
M. sp. 62	6.98878	-2.46487	-0.339187	-2.09567	0.4
M. sp. 63	6.98878	-2.46487	-0.339187	-2.09567	0.4
M. sp. 64	6.98878	-2.46487	-0.339187	-2.09567	0.4
M. sp. 65	-25.8795	3.29663	-10.9574	2.35011	0.4
M. sp. 66	-3.07912	1.3404	-1.09348	10.6268	0.4
M. sp. 67	-9.05427	7.6826	4.43906	4.32945	0.4
M. sp. 68	-20.8456	1.394	-10.5802	-4.01112	0.4
M. sp. 69	-9.05427	7.6826	4.43906	4.32945	0.4
M. sp. 70	-25.8795	3.29663	-10.9574	2.35011	0.4
M. sp. 71	-20.9251	10.8805	2.46197	-6.13819	0.4
M. sp. 72	-20.9251	10.8805	2.46197	-6.13819	0.4
M. sp. 74	-31.8547	9.63883	-5.42481	-3.94724	0.4
M. sp. 75	-9.05427	7.6826	4.43906	4.32945	0.4
M. sp. 76	-8.97477	-1.8039	-8.60311	6.45652	0.4
M. sp. 77	-15.0294	14.0248	9.9716	-1.96791	0.4
M. sp. 78	6.98878	-2.46487	-0.339187	-2.09567	0.4
M. sp. 80	6.98878	-2.46487	-0.339187	-2.09567	0.4
M. sp. 81	6.98878	-2.46487	-0.339187	-2.09567	0.4
M. sp. 82	-38.5292	-27.7186	11.6238	2.95517	0.4
M. sp. 83	-8.97477	-1.8039	-8.60311	6.45652	0.4
M. cliftonense	-9.05427	7.6826	4.43906	4.32945	0.4
M. sp. 85	-15.0294	14.0248	9.9716	-1.96791	0.4
M. sp. 86	-9.05427	7.6826	4.43906	4.32945	0.4
M. sp. 89	-3.07912	1.3404	-1.09348	10.6268	0.4
M. sp. 90	-9.05427	7.6826	4.43906	4.32945	0.4
M. sp. 92	6.98878	-2.46487	-0.339187	-2.09567	0.4
M. sp. 93	6.98878	-2.46487	-0.339187	-2.09567	0.4
M. mirumnovem	-9.05427	7.6826	4.43906	4.32945	0.4
M. sp. 95	6.98878	-2.46487	-0.339187	-2.09567	0.4
M. sp. 96	-14.0882	9.58524	4.06192	10.6907	0.4
M. sp. 98	-14.0882	9.58524	4.06192	10.6907	0.4
M. sp. 100	6.98878	-2.46487	-0.339187	-2.09567	0.4
M. sp. 101	-20.0634	15.9274	9.59446	4.39333	0.4
M. sp. 102	1.95483	-0.562232	-0.716332	4.26557	0.4
M. sp. 103	-15.0294	14.0248	9.9716	-1.96791	0.4
M. sp. 104	6.98878	-2.46487	-0.339187	-2.09567	0.4
M. sp. 105	6.98878	-2.46487	-0.339187	-2.09567	0.4
M. sp. 106	1.95483	-0.562232	-0.716332	4.26557	0.4
M. sp. 108	-25.959	12.7831	2.08482	0.223042	0.4
M. sp. 112	-9.05427	7.6826	4.43906	4.32945	0.4
M. axi	-9.05427	7.6826	4.43906	4.32945	0.4
M. balticum	-20.0634	15.9274	9.59446	4.39333	0.4
M. clavituba	-25.959	12.7831	2.08482	0.223042	0.4
M. curvituba	-19.9839	6.44093	-3.44772	6.5204	0.4
M. distinguendum	1.95483	-0.562232	-0.716332	4.26557	0.4
M. finnlandense	6.98878	-2.46487	-0.339187	-2.09567	0.4
M. gabriellae	6.98878	-2.46487	-0.339187	-2.09567	0.4
M. gieysztori	-21.6245	-32.8191	13.978	7.06158	0.4
M. hamatum	-14.8704	-4.9482	-16.1127	2.28623	0.4
M. hystrix	6.98878	-2.46487	-0.339187	-2.09567	0.4
M. hystricinum	6.98878	-2.46487	-0.339187	-2.09567	0.4
M. hystricinum a	6.98878	-2.46487	-0.339187	-2.09567	0.4
M. hystricinum c	6.98878	-2.46487	-0.339187	-2.09567	0.4
M. hystricinum d	6.98878	-2.46487	-0.339187	-2.09567	0.4
M. karlingi	-20.9251	10.8805	2.46197	-6.13819	0.4
M. lignano	-15.0294	14.0248	9.9716	-1.96791	0.4
M. longituba	-14.9499	4.5383	-3.07057	0.159162	0.4
M. minutum	-14.0882	9.58524	4.06192	10.6907	0.4
M. mystrophorum	-14.9499	4.5383	-3.07057	0.159162	0.4
M. paradoxum	-33.4953	-29.6212	12.001	-3.40606	0.4
M. poznaniense	-14.9499	4.5383	-3.07057	0.159162	0.4
M. pusillum	6.98878	-2.46487	-0.339187	-2.09567	0.4
M. quiritium	-9.05427	7.6826	4.43906	4.32945	0.4
M. retortum	-20.9251	10.8805	2.46197	-6.13819	0.4
M. rostratum	6.98878	-2.46487	-0.339187	-2.09567	0.4
M. rubrocinctum	6.98878	-2.46487	-0.339187	-2.09567	0.4
M. spirale	-14.9499	4.5383	-3.07057	0.159162	0.4
M. tenuicauda	-8.11308	3.24304	-1.47062	16.988	0.4
M. tuba	-14.0882	9.58524	4.06192	10.6907	0.4

## Sheet: ANTRUM LOADINGS H-ExaBayes
var	PC1	PC2	PC3	PC4
ant_thickness	-0.84251	0.234879	-0.034707	0.483534
ant_cellular_valve	-0.689857	0.540098	0.351218	-0.330208
ant_chambers	-0.756257	-0.297499	-0.529663	-0.242954
No_openings	-0.43708	-0.790456	0.429011	0.0094951
Eigenvalue	1.94869	1.0602	0.589152	0.401959
Var explained	48.7172	26.505	14.7288	10.049
Cummulative variance	48.7172	75.2222	89.951	100

## Sheet: ANTRUM C-IQ-TREE
sci name short	anPC1	anPC2	anPC3	anPC4	lambda
M. sp. 1	-6.22433	-2.54844	0.756719	-2.00455	0.66
M. sp. 2	7.00481	8.20342	1.23683	5.06029	0.66
M. sp. 3	2.53276	6.48237	3.51477	-0.346713	0.66
M. sp. 4	7.00481	8.20342	1.23683	5.06029	0.66
M. sp. 5	2.71977	0.893664	-3.79916	8.80945	0.66
M. sp. 6	-6.22433	-2.54844	0.756719	-2.00455	0.66
M. sp. 7	-6.22433	-2.54844	0.756719	-2.00455	0.66
M. janickei	16.5624	12.8836	1.47515	-4.23397	0.66
M. sp. 9	-6.22433	-2.54844	0.756719	-2.00455	0.66
M. sp. 10	-1.75228	-0.827388	-1.52122	3.40245	0.66
M. sp. 11	21.835	10.254	-3.32253	-9.77906	0.66
M. sp. 12	11.4769	9.92447	-1.0411	10.4673	0.66
M. sp. 13	11.2899	15.5132	6.27282	1.31112	0.66
M. sp. 14	-1.75228	-0.827388	-1.52122	3.40245	0.66
M. sp. 16	25.269	-13.9721	16.7622	3.5535	0.66
M. sp. 17	25.269	-13.9721	16.7622	3.5535	0.66
M. sp. 18	25.269	-13.9721	16.7622	3.5535	0.66
M. sp. 22	-6.22433	-2.54844	0.756719	-2.00455	0.66
M. sp. 29	22.022	4.66534	-10.6365	-0.622893	0.66
M. sp. 30	16.7494	7.29491	-5.83878	4.9222	0.66
M. sp. 34	-6.22433	-2.54844	0.756719	-2.00455	0.66
M. sp. 35	-1.75228	-0.827388	-1.52122	3.40245	0.66
M. sp. 36	17.5499	2.94429	-8.35852	-6.02989	0.66
M. sp. 37	12.2774	5.57385	-3.56084	-0.484803	0.66
M. sp. 38	-6.22433	-2.54844	0.756719	-2.00455	0.66
M. sp. 39	-6.22433	-2.54844	0.756719	-2.00455	0.66
M. sp. 42	22.022	4.66534	-10.6365	-0.622893	0.66
M. sp. 43	22.022	4.66534	-10.6365	-0.622893	0.66
M. sp. 44	2.53276	6.48237	3.51477	-0.346713	0.66
M. sp. 45	-6.22433	-2.54844	0.756719	-2.00455	0.66
M. sp. 46	7.19182	2.61472	-6.07709	14.2165	0.66
M. sp. 47	-6.22433	-2.54844	0.756719	-2.00455	0.66
M. sp. 48	-1.75228	-0.827388	-1.52122	3.40245	0.66
M. sp. 49	-6.22433	-2.54844	0.756719	-2.00455	0.66
M. sp. 50	-6.22433	-2.54844	0.756719	-2.00455	0.66
M. sp. 51	-6.22433	-2.54844	0.756719	-2.00455	0.66
M. sp. 54	7.19182	2.61472	-6.07709	14.2165	0.66
M. sp. 55	-6.22433	-2.54844	0.756719	-2.00455	0.66
M. sp. 56	22.022	4.66534	-10.6365	-0.622893	0.66
M. sp. 57	16.7494	7.29491	-5.83878	4.9222	0.66
M. sp. 58	22.022	4.66534	-10.6365	-0.622893	0.66
M. sp. 59	16.7494	7.29491	-5.83878	4.9222	0.66
M. sp. 60	7.00481	8.20342	1.23683	5.06029	0.66
M. sp. 61	12.2774	5.57385	-3.56084	-0.484803	0.66
M. sp. 62	-6.22433	-2.54844	0.756719	-2.00455	0.66
M. sp. 63	-6.22433	-2.54844	0.756719	-2.00455	0.66
M. sp. 64	-6.22433	-2.54844	0.756719	-2.00455	0.66
M. sp. 65	22.022	4.66534	-10.6365	-0.622893	0.66
M. sp. 66	2.71977	0.893664	-3.79916	8.80945	0.66
M. sp. 67	7.00481	8.20342	1.23683	5.06029	0.66
M. sp. 68	17.5499	2.94429	-8.35852	-6.02989	0.66
M. sp. 69	7.00481	8.20342	1.23683	5.06029	0.66
M. sp. 70	22.022	4.66534	-10.6365	-0.622893	0.66
M. sp. 71	16.5624	12.8836	1.47515	-4.23397	0.66
M. sp. 72	16.5624	12.8836	1.47515	-4.23397	0.66
M. sp. 74	26.307	11.9751	-5.60047	-4.37206	0.66
M. sp. 75	7.00481	8.20342	1.23683	5.06029	0.66
M. sp. 76	7.99232	-1.7359	-8.59683	3.26436	0.66
M. sp. 77	11.2899	15.5132	6.27282	1.31112	0.66
M. sp. 78	-6.22433	-2.54844	0.756719	-2.00455	0.66
M. sp. 80	-6.22433	-2.54844	0.756719	-2.00455	0.66
M. sp. 81	-6.22433	-2.54844	0.756719	-2.00455	0.66
M. sp. 82	35.0136	-14.8806	9.68661	3.41541	0.66
M. sp. 83	7.99232	-1.7359	-8.59683	3.26436	0.66
M. cliftonense	7.00481	8.20342	1.23683	5.06029	0.66
M. sp. 85	11.2899	15.5132	6.27282	1.31112	0.66
M. sp. 86	7.00481	8.20342	1.23683	5.06029	0.66
M. sp. 89	2.71977	0.893664	-3.79916	8.80945	0.66
M. sp. 90	7.00481	8.20342	1.23683	5.06029	0.66
M. sp. 92	-6.22433	-2.54844	0.756719	-2.00455	0.66
M. sp. 93	-6.22433	-2.54844	0.756719	-2.00455	0.66
M. mirumnovem	7.00481	8.20342	1.23683	5.06029	0.66
M. sp. 95	-6.22433	-2.54844	0.756719	-2.00455	0.66
M. sp. 96	11.4769	9.92447	-1.0411	10.4673	0.66
M. sp. 97	-6.22433	-2.54844	0.756719	-2.00455	0.66
M. sp. 98	11.4769	9.92447	-1.0411	10.4673	0.66
M. sp. 99	-6.22433	-2.54844	0.756719	-2.00455	0.66
M. sp. 100	-6.22433	-2.54844	0.756719	-2.00455	0.66
M. sp. 101	15.7619	17.2342	3.99488	6.71812	0.66
M. sp. 102	-1.75228	-0.827388	-1.52122	3.40245	0.66
M. sp. 103	11.2899	15.5132	6.27282	1.31112	0.66
M. sp. 104	-6.22433	-2.54844	0.756719	-2.00455	0.66
M. sp. 105	-6.22433	-2.54844	0.756719	-2.00455	0.66
M. sp. 106	-1.75228	-0.827388	-1.52122	3.40245	0.66
M. sp. 108	21.0345	14.6047	-0.802792	1.17303	0.66
M. sp. 112	7.00481	8.20342	1.23683	5.06029	0.66
M. sp. 117	11.4769	9.92447	-1.0411	10.4673	0.66
M. axi	7.00481	8.20342	1.23683	5.06029	0.66
M. balticum	15.7619	17.2342	3.99488	6.71812	0.66
M. baoanense	7.19182	2.61472	-6.07709	14.2165	0.66
M. clavituba	21.0345	14.6047	-0.802792	1.17303	0.66
M. curvituba	16.7494	7.29491	-5.83878	4.9222	0.66
M. distinguendum	-1.75228	-0.827388	-1.52122	3.40245	0.66
M. ermini	16.5624	12.8836	1.47515	-4.23397	0.66
M. evelinae	22.022	4.66534	-10.6365	-0.622893	0.66
M. finnlandense	-6.22433	-2.54844	0.756719	-2.00455	0.66
M. gabriellae	-6.22433	-2.54844	0.756719	-2.00455	0.66
M. gieysztori	20.9839	-21.2818	11.7262	7.30267	0.66
M. hamatum	13.2649	-4.36547	-13.3945	-2.28073	0.66
M. hystrix	-6.22433	-2.54844	0.756719	-2.00455	0.66
M. hystricinum	-6.22433	-2.54844	0.756719	-2.00455	0.66
M. hystricinum a	-6.22433	-2.54844	0.756719	-2.00455	0.66
M. hystricinum c	-6.22433	-2.54844	0.756719	-2.00455	0.66
M. hystricinum d	-6.22433	-2.54844	0.756719	-2.00455	0.66
M. inductum	22.022	4.66534	-10.6365	-0.622893	0.66
M. karlingi	16.5624	12.8836	1.47515	-4.23397	0.66
M. kepneri	11.2899	15.5132	6.27282	1.31112	0.66
M. lignano	11.2899	15.5132	6.27282	1.31112	0.66
M. longituba	12.2774	5.57385	-3.56084	-0.484803	0.66
M. mediterraneum	6.8178	13.7921	8.55076	-4.09588	0.66
M. meridionalis	7.00481	8.20342	1.23683	5.06029	0.66
M. minutum	11.4769	9.92447	-1.0411	10.4673	0.66
M. mystrophorum	12.2774	5.57385	-3.56084	-0.484803	0.66
M. paradoxum	30.5415	-16.6016	11.9646	-1.99159	0.66
M. platense	-6.22433	-2.54844	0.756719	-2.00455	0.66
M. poznaniense	12.2774	5.57385	-3.56084	-0.484803	0.66
M. pusillum	-6.22433	-2.54844	0.756719	-2.00455	0.66
M. pusillum a	-6.22433	-2.54844	0.756719	-2.00455	0.66
M. quiritium	7.00481	8.20342	1.23683	5.06029	0.66
M. retortum	16.5624	12.8836	1.47515	-4.23397	0.66
M. rostratum	-6.22433	-2.54844	0.756719	-2.00455	0.66
M. rubrocinctum	-6.22433	-2.54844	0.756719	-2.00455	0.66
M. spirale	12.2774	5.57385	-3.56084	-0.484803	0.66
M. spiriger	30.7285	-22.1904	4.65063	7.16458	0.66
M. tenuicauda	7.19182	2.61472	-6.07709	14.2165	0.66
M. tuba	11.4769	9.92447	-1.0411	10.4673	0.66

## Sheet: ANTRUM LOADINGS C-IQ-TREE
var	PC1	PC2	PC3	PC4
ant_thickness	0.808788	0.227327	-0.244633	0.484086
ant_cellular_valve	0.556686	0.693566	0.388495	-0.241117
ant_chambers	0.767942	-0.279719	-0.414938	-0.399811
No_openings	0.568519	-0.624695	0.5281	0.0874822
Eigenvalue	1.87699	1.0012	0.661837	0.459979
Var explained	46.9247	25.03	16.5459	11.4995
Cummulative variance	46.9247	71.9546	88.5005	100

## Sheet: STYLET H-IQ-TREE
sci name short	styPC1	styPC2	styPC3	styPC4	styPC5	lambda
M. sp. 1	5.09672	-1.61207	-6.79319	2.24806	-0.529586	0.41
M. sp. 2	-13.3286	6.21573	-0.639804	0.747706	-1.07488	0.41
M. sp. 3	4.87552	-5.57384	6.10355	3.62584	-2.3996	0.41
M. sp. 4	-2.08308	9.60875	-5.86892	-0.931319	2.75346	0.41
M. janickei	-12.3702	2.97716	-1.99441	-2.74576	0.650065	0.41
M. sp. 9	3.77647	0.894423	6.81616	3.89463	2.88582	0.41
M. sp. 22	8.28487	-3.35062	-1.92098	-0.881369	-3.12775	0.41
M. sp. 34	7.86146	8.81639	2.74476	-5.4746	4.9265	0.41
M. sp. 35	3.06826	-0.564903	-1.18746	-6.46887	3.08558	0.41
M. sp. 36	2.18153	-6.80899	5.14975	4.78067	0.29231	0.41
M. sp. 37	-3.18085	-4.20787	-2.92498	1.26352	9.81909	0.41
M. sp. 39	8.32444	-3.84205	-1.10517	3.77239	-3.03646	0.41
M. sp. 42	-17.8851	-0.899235	3.89841	-6.38516	3.43605	0.41
M. sp. 43	-14.1334	3.68948	10.8135	-10.7407	-0.374044	0.41
M. sp. 45	6.21386	-1.46158	-4.00809	-7.84572	4.75787	0.41
M. sp. 46	-7.46802	-5.60824	6.2691	2.66398	6.38045	0.41
M. sp. 47	4.81109	-3.91846	-7.29173	-8.15421	0.426031	0.41
M. sp. 48	5.77118	-4.90294	-3.17594	1.50012	-3.78466	0.41
M. sp. 49	10.1189	0.345882	3.17081	6.72273	-5.63443	0.41
M. sp. 50	-4.60223	-7.58284	1.17829	-4.52133	6.3791	0.41
M. sp. 54	-4.30094	10.526	8.12782	3.72967	2.02379	0.41
M. sp. 55	3.84689	3.53752	-2.4205	-2.57441	1.07962	0.41
M. sp. 56	-20.9191	24.2122	3.71304	11.6465	6.84763	0.41
M. sp. 57	-23.8982	17.2929	1.92499	3.0088	1.86441	0.41
M. sp. 58	-28.5084	17.3018	1.85841	6.53139	2.73173	0.41
M. sp. 59	-19.9317	15.5468	1.7456	5.55324	2.44327	0.41
M. sp. 60	-20.1348	4.05641	6.08869	-2.40538	9.21911	0.41
M. sp. 61	-20.3577	4.74259	16.9223	-2.6845	7.17154	0.41
M. sp. 62	-11.9616	-14.6518	14.731	6.7638	4.60684	0.41
M. sp. 63	-3.53564	-11.9007	9.64574	7.72954	-0.628495	0.41
M. sp. 64	2.79774	0.33942	9.29991	-0.843997	6.55633	0.41
M. sp. 65	-1.76003	1.07423	9.28818	-1.03436	8.79028	0.41
M. sp. 66	-2.39873	14.0584	9.26101	-5.12046	4.2849	0.41
M. sp. 67	-19.9419	13.5666	5.22326	4.08078	10.2713	0.41
M. sp. 68	-28.9861	5.65936	0.742685	-0.163519	3.93406	0.41
M. sp. 69	-17.2136	6.22633	17.3966	-3.38993	7.94843	0.41
M. sp. 70	-16.6991	16.3687	-4.42958	4.23495	5.25903	0.41
M. sp. 71	-31.6701	14.1068	0.600526	3.96235	7.20187	0.41
M. sp. 72	-6.76674	19.6448	12.8732	1.77853	-2.89	0.41
M. sp. 74	-21.6819	8.94863	3.3553	-9.69881	0.481517	0.41
M. sp. 75	-17.5713	3.90787	5.39555	-3.14205	9.89871	0.41
M. sp. 76	-8.30871	12.2223	18.2879	-3.80796	1.41284	0.41
M. sp. 77	-5.75968	10.4923	9.17224	4.4311	5.6837	0.41
M. sp. 78	11.4091	1.34337	-4.13866	5.5321	-4.60161	0.41
M. sp. 80	-2.17187	-19.7646	4.5225	0.000780631	-1.80503	0.41
M. sp. 81	-1.24139	-7.7956	0.72451	1.57944	-2.19747	0.41
M. sp. 82	-28.9643	6.04962	1.67646	-4.00593	0.415485	0.41
M. sp. 83	-6.21758	-14.7146	-0.99277	-1.67087	6.78013	0.41
M. cliftonense	-15.12	0.714556	12.9759	-5.80919	6.57098	0.41
M. sp. 85	-21.9007	10.1654	4.09024	1.33296	5.51507	0.41
M. sp. 86	-23.0138	-2.4694	2.68535	-3.841	2.43691	0.41
M. sp. 89	6.3944	10.5599	13.7802	9.7273	7.15749	0.41
M. sp. 90	-14.3985	16.0838	-1.09274	6.92068	1.86558	0.41
M. sp. 92	10.2244	-0.962466	-9.73194	-2.04513	-1.15169	0.41
M. sp. 93	12.9869	4.67413	6.22883	4.10379	-3.56047	0.41
M. mirumnovem	-17.2295	14.9191	4.11808	1.15894	0.38475	0.41
M. sp. 95	16.4224	3.75906	-8.82955	0.833644	-1.11002	0.41
M. sp. 96	-4.79041	12.5252	3.16453	3.68168	-0.410295	0.41
M. sp. 98	-3.48329	11.8816	11.8259	2.16565	7.73664	0.41
M. sp. 100	-3.80612	-12.0961	-0.742797	1.91162	-0.919451	0.41
M. sp. 101	-14.1015	-5.42462	-8.61361	6.21124	5.34931	0.41
M. sp. 102	12.4584	15.2992	-1.84543	0.827017	9.27168	0.41
M. sp. 103	-6.34245	8.88294	12.3981	-0.902172	9.29559	0.41
M. sp. 105	6.66511	5.6985	-6.32939	-0.3017	-3.70357	0.41
M. sp. 106	-3.47234	-3.45031	-0.20138	-6.33693	6.15196	0.41
M. sp. 108	-37.9053	-9.07664	5.93977	4.1858	-1.3988	0.41
M. sp. 112	-25.4782	-2.24037	10.6856	-9.75434	-4.19077	0.41
M. axi	7.2621	18.2663	5.17968	-0.276993	6.70255	0.41
M. balticum	1.04512	6.62779	7.42567	-3.13242	7.70095	0.41
M. clavituba	-1.61443	20.8277	5.76566	5.00347	0.137135	0.41
M. curvituba	-15.4139	9.45287	6.91372	-7.69186	-2.2705	0.41
M. distinguendum	2.41681	-7.02235	1.97571	-0.467744	3.04495	0.41
M. finnlandense	-5.40527	-8.76783	5.43741	6.0665	2.83853	0.41
M. gabriellae	12.2013	1.44908	-3.05362	1.02363	-3.53883	0.41
M. gieysztori	-23.7503	4.60757	-0.529604	-1.51069	7.5013	0.41
M. hamatum	-19.1225	-3.44315	2.40871	5.31738	10.1363	0.41
M. hystrix	1.51198	-2.1465	-6.2648	-7.13248	-0.560094	0.41
M. hystricinum	3.92253	-3.33523	-0.431294	1.92456	-2.76223	0.41
M. hystricinum a	-6.77294	-16.3457	7.67434	6.70561	-6.23696	0.41
M. hystricinum c	1.19594	0.00160616	-5.73586	-6.20073	1.44108	0.41
M. hystricinum d	1.15197	-3.02666	-6.37799	-4.34341	-0.536802	0.41
M. karlingi	-1.06142	0.0625218	3.78294	0.832729	2.6427	0.41
M. lignano	-6.03352	18.1914	12.7007	-3.40402	-0.781775	0.41
M. longituba	-17.3631	5.41887	2.55101	-6.51594	6.01514	0.41
M. minutum	-7.73395	15.4558	15.9873	-3.97022	1.15028	0.41
M. mystrophorum	-18.6622	9.75526	0.231362	0.372297	5.20298	0.41
M. paradoxum	-29.8111	-0.633875	4.22401	4.79015	-1.10432	0.41
M. poznaniense	-5.61374	14.6649	8.22218	-5.93014	-1.14644	0.41
M. pusillum	13.9124	3.00527	-2.80042	4.81591	-4.31934	0.41
M. quiritium	-14.6802	9.29054	8.96741	-9.21387	4.91477	0.41
M. retortum	-34.3013	4.04754	-7.62139	7.24378	6.09638	0.41
M. rostratum	-2.64313	-12.6714	6.39396	7.12293	3.29297	0.41
M. rubrocinctum	0.337163	-8.06562	-9.94131	-5.68543	1.20604	0.41
M. spirale	-0.477589	7.0781	-1.345	2.67153	10.166	0.41
M. tenuicauda	2.14682	4.99283	6.55167	-3.55466	8.42113	0.41
M. tuba	-30.7273	7.71819	18.4248	-2.10285	14.8283	0.41

## Sheet: STYLET LOADINGS H-IQ-TREE
var	PC1	PC2	PC3	PC4	PC5
sty_avg_um_mean	-0.892789	0.12444	0.09846	-0.156249	0.391579
wt_um_mean	-0.751189	0.174032	-0.43	0.463112	-0.0778179
wb_um_mean	-0.540271	-0.648595	-0.359586	-0.364781	-0.158321
sty_curveSum_avg_mean	-0.453456	-0.628096	0.574942	0.249943	-0.0827193
delta_e_um_log_mean	0.590225	-0.666528	-0.285772	0.211183	0.284799
Eigenvalue	2.20724	1.30521	0.73612	0.479021	0.272408
Var explained	44.1448	26.1043	14.7224	9.58042	5.44816
Cummulative variance	44.1448	70.249	84.9714	94.5518	100

[truncated: 4 more sheets: STYLET H-ExaBayes, STYLET LOADINGS H-ExaBayes, STYLET C-IQ-TREE, STYLET LOADINGS C-IQ-TREE]
